# Supplementary material for: Polyphenols Coordinated with Cu (II) in an Aqueous System Build Ion-Channel Coatings on Hair Surfaces
Source: Materials (Basel). 2023 Feb 4;16(4):1333. doi: 10.3390/ma16041333 (PMC9967149; doi:10.3390/ma16041333)
Supplement: Supplementary file 1 [file materials-16-01333-s001.zip]

Archive with 1 entries (1 files):
- materials-2162983-supplementary.pdf
